# Supplementary material for: Immobilization of Ionic Liquid on a Covalent Organic Framework for Effectively Catalyzing Cycloaddition of CO2 to Epoxides
Source: Molecules. 2022 Sep 21;27(19):6204. doi: 10.3390/molecules27196204 (PMC9570866; doi:10.3390/molecules27196204)
Supplement: Supplementary file 1 [file molecules-27-06204-s001.zip]

Archive with 1 entries (1 files):
- molecules-1902149-supplementary.pdf
